# Supplementary material for: Characterization of DREB family genes in Lotus japonicus and LjDREB2B overexpression increased drought tolerance in transgenic Arabidopsis
Source: BMC Plant Biol. 2024 Jun 4;24:497. doi: 10.1186/s12870-024-05225-y (PMC11285619; doi:10.1186/s12870-024-05225-y)
Supplement: Supplementary file 1 — Additional file 1: table S1. Physical and chemical properties of DREB family proteins. [file 12870_2024_5225_MOESM1_ESM.xlsx]

## Sheet: At
Protein physical and chemical properties of DREB family in Arabidopsis thaliana
Group	NO.	ID Number	Protein length (aa)	Molecular weight（MW Da)	Isoelectric point （PI）
A1	1	AT4G25490.1	213	23829.6	4.7395
	2	AT4G25470.1	216	24264.2	4.752
	3	AT4G25480.1	216	24236.1	4.8673
	4	AT5G51990.1	224	24955.9	5.4406
	5	AT1G12610.1	209	23616.5	5.009
	6	AT1G63030.1	181	20649.4	5.3795
A2	7	AT3G57600.1	277	31572.1	5.1099
	8	AT2G38340.1	244	27370.2	8.5804
	9	AT5G05410.1	335	37702.5	4.9283
	10	AT3G11020.1	330	37117	4.7718
	11	AT2G40350.1	157	17791.6	10.6001
	12	AT2G40340.1	341	37829.6	4.4098
	13	AT1G75490.1	206	22579.8	6.5096
	14	AT5G18450.1	307	34234	6.7726
A3	15	AT2G40220.1	328	35671	6.6756
A4	16	AT1G33760.1	184	21086.4	4.911
	17	AT1G71450.1	183	20315.6	5.3178
	18	AT1G77200.1	244	26729.4	4.7463
	19	AT4G32800.1	221	24857.6	4.6209
	20	AT2G25820.1	225	24864.4	4.7722
	21	AT3G16280.1	236	26204.8	4.4923
	22	AT5G25810.1	218	23941.6	5.1113
	23	AT5G11590.1	236	26043.9	5.1613
	24	AT1G01250.1	192	21050.9	5.8458
	25	AT3G60490.1	256	28216.1	5.1649
	26	AT2G44940.1	295	31985.1	4.6229
	27	AT4G16750.1	179	19909.1	6.6896
	28	AT2G35700.1	194	21617.3	6.6865
	29	AT2G36450.1	184	19790.2	4.5553
	30	AT5G52020.1	232	25106.1	4.5808
	31	AT1G63040.1	248	25999	4.4943
	32	AT1G12630.1	192	20770.3	4.8383
A5	33	AT1G19210.1	185	20726.7	4.4993
	34	AT1G74930.1	195	21898.4	4.5027
	35	AT5G21960.1	216	24400.5	4.3814
	36	AT4G31060.1	187	20810.6	6.7885
	37	AT1G21910.1	230	25476.2	7.7563
	38	AT1G77640.1	244	26981.4	4.8302
	39	AT1G44830.1	211	23039.4	5.2437
	40	AT3G50260.1	153	17007.6	10.2978
	41	AT5G67190.1	184	21048.2	6.3085
	42	AT2G23340.1	176	19119.5	9.6266
	43	AT4G36900.1	196	21361.7	8.2435
	44	AT1G46768.1	153	17240.6	9.8152
	45	AT4G06746.1	150	17199	10.5515
	46	AT1G22810.1	144	15816.5	6.506
	47	AT1G71520.1	143	15695.4	4.9817
A6	48	AT1G36060.1	314	34307.7	5.6137
	49	AT4G28140.1	292	33403.2	5.431
	50	AT5G65130.1	277	31210.4	7.0463
	51	AT2G22200.1	261	29792.5	7.0622
	52	AT4G39780.1	272	30951.3	4.5982
	53	AT1G78080.1	334	36609.9	7.0703
	54	AT1G22190.1	261	29137.4	6.3679
	55	AT4G13620.1	388	44254.6	9.9831
	56	AT1G64380.1	335	36564.3	8.0718

## Sheet: Lj
Physical and chemical properties of DREB family proteins
Group	NO.	ID Number	Protein length (aa)	Molecular weight（MW Da)	Isoelectric point （PI）	Grand average of hydropathicity(GRAVY)	Aliphatic index
A1	1	Lj5g3v2028390.1	197	22025.9	8.0705	-0.493	65.94
	2	Lj0g3v0357169.1	224	25172.9	4.4726	-0.597	60.63
	3	Lj5g3v0712260.1	199	22199.2	7.505	-0.491	66.28
	4	Lj2g3v2016210.1	152	16721.6	3.8867	-0.362	70.79
	5	Lj4g3v1333590.1	261	29006.7	4.817	-0.787	61.65
	6	Lj4g3v1334860.1	234	26235.4	6.0493	-0.543	76.28
	7	Lj4g3v1333610.1	83	9457.72	10.4587	-0.893	48.19
A2	8	Lj1g3v2139690.1	277	31028.9	5.0505	-0.668	55.02
	9	Lj0g3v0157669.1	276	31050.8	5.6963	-0.73	66.88
	10	Lj1g3v2377980.1	526	58663.5	6.9613	-0.805	63.57
	11	Lj0g3v0359549.1	194	20877.4	8.8094	-0.686	61.39
A4	12	Lj0g3v0094869.1	207	23027.6	4.7008	-0.567	64.64
	13	Lj0g3v0143769.1	231	24555.9	4.9038	-0.595	53.33
	14	Lj0g3v0209889.1	198	21111.4	4.4022	-0.414	66.62
	15	Lj1g3v0318230.1	178	19819.5	4.6199	-0.279	80.73
	16	Lj1g3v4809900.1	125	14526.1	11.0248	-0.321	85.04
	17	Lj2g3v2000320.1	181	20160.4	6.53	-0.804	49.23
	18	Lj2g3v2113110.1	189	20723	6.6872	-0.659	53.93
	19	Lj2g3v2114130.1	205	22504.3	4.5404	-0.527	59.17
	20	Lj3g3v0273570.1	112	12642.7	11.9585	-0.428	75.89
	21	Lj3g3v0509780.1	278	30326.1	6.0455	-0.818	49.6
	22	Lj3g3v2315340.1	217	24012.8	7.2166	-0.647	62.49
	23	Lj3g3v2454420.1	189	20769.6	7.9673	-0.45	69.26
	24	Lj3g3v3752200.1	192	21500.9	6.3971	-0.557	58.9
	25	Lj4g3v1221570.1	180	19338.5	9.8502	-0.548	68.39
	26	Lj4g3v1223730.1	232	25694.4	5.603	-0.703	62.33
	27	Lj4g3v3055130.1	231	25613.5	5.9673	-0.705	62.16
A5	28	Lj0g3v0034709.1	213	23317	6.7861	-0.429	59.15
	29	Lj0g3v0203079.1	151	16255.4	9.7821	-0.522	66.95
	30	Lj0g3v0311029.1	181	20076.5	8.9238	-0.854	56.69
	31	Lj1g3v0786360.1	213	23317	6.7861	-0.429	59.15
	32	Lj1g3v1676620.1	169	18902.9	6.0216	-0.937	55.5
	33	Lj1g3v1798550.1	238	26783.2	5.0557	-0.742	55.84
	34	Lj2g3v0856580.1	247	27879.5	5.7925	-0.804	54.21
	35	Lj2g3v1892040.1	170	18196.5	9.781	-0.531	67.82
	36	Lj4g3v2214780.1	127	15211.7	12.1988	-0.69	72.91
A6	37	Lj0g3v0046879.1	330	36680.9	9.1804	-0.634	66.85
	38	Lj0g3v0360709.1	372	40944	5.0455	-0.674	52.47
	39	Lj2g3v2088190.1	330	36680.9	9.1804	-0.634	66.85
	40	Lj4g3v2820190.1	340	38278.9	6.2373	-0.628	67.71
	41	Lj0g3v0101719.1	423	48090.2	6.6572	-1.028	50.35
	42	Lj0g3v0344459.1	358	40084.8	6.56	-0.816	59.19

## Sheet: Mt
Protein physical and chemical properties of DREB family in Medicago truncatula
Group	NO.	ID Number	Protein length (aa)	Molecular weight（MW Da)	Isoelectric point （PI）
A1	1	Medtr1g101600.1	203	22929.6	5.2277
	2	Medtr2g085015.1	228	25504.7	6.3606
	3	Medtr4g102660.1	221	24874.1	7.4554
	4	Medtr5g010910.1	225	25410.8	6.9251
	5	Medtr5g010930.1	227	25704.9	8.2224
	6	Medtr5g010940.1	230	25939.3	7.4527
	7	Medtr6g465420.1	268	30541.8	9.0827
	8	Medtr6g465430.1	249	28236.2	8.4821
	9	Medtr6g465450.1	246	27877.9	7.1972
	10	Medtr6g465460.1	272	31116.5	8.4598
	11	Medtr6g465510.1	209	24042.3	4.6999
	12	Medtr6g465530.1	199	22576.7	5.2051
	13	Medtr6g465690.1	261	29656.5	7.1299
	14	Medtr6g465850.1	282	31210.1	5.847
	15	Medtr6g465990.1	194	22300.3	8.4617
	16	Medtr6g466000.1	228	25985.3	6.3659
	17	Medtr6g466020.1	181	20346.3	7.5352
	18	Medtr6g466130.1	231	25743.7	5.6251
A2	19	Medtr0939s0010.1	198	21525.1	9.1615
	20	Medtr1g023170.1	272	29790.1	4.6667
	21	Medtr1g079630.1	149	16675.8	6.6841
	22	Medtr2g089170.1	189	20501.8	8.3105
	23	Medtr3g112440.1	228	25452.4	5.3634
	24	Medtr5g083330.1	300	32860.6	4.7913
	25	Medtr5g083340.1	408	44962.7	4.4874
	26	Medtr7g070220.1	507	56511.7	7.0829
	27	Medtr7g092190.1	289	32525.3	6.1861
A3	28	Medtr5g082950.1	334	37566.4	7.4099
A4	29	Medtr1g006660.1	258	28551.8	5.1732
	30	Medtr1g101550.1	233	25332.9	6.3508
	31	Medtr2g101340.1	207	23285.4	6.3658
	32	Medtr3g110205.1	188	20932.7	7.7272
	33	Medtr4g035430.1	223	25124.7	5.3697
	34	Medtr4g100650.1	258	28208.2	5.1949
	35	Medtr4g102670.1	169	18427.6	4.8032
	36	Medtr5g008470.1	183	21053.1	10.008
	37	Medtr5g008540.1	98	11173.8	9.1835
	38	Medtr5g008550.1	194	21818.3	4.8001
	39	Medtr5g008590.1	188	20896.3	5.6127
	40	Medtr5g012910.1	182	20226.3	4.8749
	41	Medtr6g088405.1	220	24223.9	5.6916
	42	Medtr6g088425.1	236	25778.4	4.9527
	43	Medtr7g046260.1	236	26195.5	4.9762
	44	Medtr7g117690.1	172	19197.8	4.7746
	45	Medtr8g006410.1	208	23121.4	5.668
	46	Medtr8g013860.1	205	22902.4	5.2969
	47	Medtr8g027465.1	178	19409.1	9.2268
	48	Medtr8g102800.1	236	26281.1	4.8501
A5	49	Medtr1g014780.1	232	26249.4	4.1285
	50	Medtr1g014800.1	220	25447	4.6242
	51	Medtr1g014820.1	266	30403	4.105
	52	Medtr1g014860.1	220	25119.4	4.3353
	53	Medtr1g019110.1	181	20710.2	9.1355
	54	Medtr2g043020.1	204	22468.2	4.4525
	55	Medtr2g043030.1	203	22343.9	4.4671
	56	Medtr2g043040.1	231	25537.4	4.3819
	57	Medtr2g043050.1	215	23550	4.446
	58	Medtr3g072610.1	221	24041.5	4.6871
	59	Medtr3g102100.1	173	19813.3	9.0668
	60	Medtr3g105480.1	231	25881.2	4.5792
	61	Medtr3g105510.1	245	27407	5.5045
	62	Medtr5g008790.1	163	18322.4	4.6421
	63	Medtr5g016750.1	183	20307.5	9.7682
	64	Medtr5g058470.1	299	33079.2	8.9308
	65	Medtr7g028925.1	95	10591.9	10.2431
A6	66	Medtr1g090170.1	404	45168.9	7.0045
	67	Medtr2g090235.1	427	48547.1	6.2977
	68	Medtr3g074130.1	341	37820.4	6.5208
	69	Medtr5g009410.1	321	35655.1	8.4518
	70	Medtr5g062700.1	372	41192.4	5.4357
	71	Medtr8g090350.1	287	32413.5	6.366

## Sheet: Tp
Protein physical and chemical properties of DREB family in Trifolium pratense
Group	NO.	ID Number	Protein length (aa)	Molecular weight（MW Da)	Isoelectric point （PI）
A1	1	Tp57577_TGAC_v2_mRNA18011	205	23211	5.0651
	2	Tp57577_TGAC_v2_mRNA24233	210	23896.2	8.3268
	3	Tp57577_TGAC_v2_mRNA25901	106	12292	11.08
	4	Tp57577_TGAC_v2_mRNA25913	184	21038.9	10.6613
	5	Tp57577_TGAC_v2_mRNA25919	236	26872.7	5.9702
	6	Tp57577_TGAC_v2_mRNA25920	260	29833.1	9.0434
	7	Tp57577_TGAC_v2_mRNA25923	248	28225.4	5.4919
	8	Tp57577_TGAC_v2_mRNA25927	220	25206.3	5.7012
	9	Tp57577_TGAC_v2_mRNA25932	231	25918.3	7.027
	10	Tp57577_TGAC_v2_mRNA25936	272	30536.5	5.7992
	11	Tp57577_TGAC_v2_mRNA38928	234	26335.5	4.7348
	12	Tp57577_TGAC_v2_mRNA6225	321	36070.1	10.1389
	13	Tp57577_TGAC_v2_mRNA6860	226	25276.5	9.0613
	14	Tp57577_TGAC_v2_mRNA6885	218	24470.8	6.7957
A2	15	Tp57577_TGAC_v2_mRNA12710	270	29720.1	6.0173
	16	Tp57577_TGAC_v2_mRNA18707	213	23043.9	7.7717
	17	Tp57577_TGAC_v2_mRNA19716	233	25502.1	10.1542
	18	Tp57577_TGAC_v2_mRNA31510	305	33733.5	4.8892
	19	Tp57577_TGAC_v2_mRNA32650	167	18803.1	5.9616
	20	Tp57577_TGAC_v2_mRNA6931	509	56228.5	7.0094
	21	Tp57577_TGAC_v2_mRNA8634	438	48370.5	4.3065
A3	22	Tp57577_TGAC_v2_mRNA39693	334	37930.8	6.6552
A4	23	Tp57577_TGAC_v2_mRNA1403	218	24424.5	7.6354
	24	Tp57577_TGAC_v2_mRNA15355	132	15277.2	10.9939
	25	Tp57577_TGAC_v2_mRNA18035	231	24602.2	4.8129
	26	Tp57577_TGAC_v2_mRNA18747	213	23634.3	4.8067
	27	Tp57577_TGAC_v2_mRNA19892	455	50149.8	6.2736
	28	Tp57577_TGAC_v2_mRNA20924	186	20480.2	6.7707
	29	Tp57577_TGAC_v2_mRNA24733	122	13855.2	11.0448
	30	Tp57577_TGAC_v2_mRNA25394	261	28933.1	5.1314
	31	Tp57577_TGAC_v2_mRNA26234	205	22353.7	4.4615
	32	Tp57577_TGAC_v2_mRNA29912	223	24831.2	6.9482
	33	Tp57577_TGAC_v2_mRNA36209	232	25679.2	4.6165
	34	Tp57577_TGAC_v2_mRNA38968	184	21199.7	10.766
	35	Tp57577_TGAC_v2_mRNA39228	185	20566.9	6.0058
	36	Tp57577_TGAC_v2_mRNA39264	197	22015.5	4.7074
	37	Tp57577_TGAC_v2_mRNA40383	301	33306.6	6.8468
A5	38	Tp57577_TGAC_v2_mRNA22171	241	27009.5	4.5762
	39	Tp57577_TGAC_v2_mRNA23777	224	24452.2	5.7124
	40	Tp57577_TGAC_v2_mRNA25023	175	19962.4	9.3957
	41	Tp57577_TGAC_v2_mRNA27776	188	20986.5	9.7938
	42	Tp57577_TGAC_v2_mRNA28753	266	28736.8	5.6219
	43	Tp57577_TGAC_v2_mRNA336	216	23691.1	4.6225
	44	Tp57577_TGAC_v2_mRNA3918	174	20089.3	9.5374
	45	Tp57577_TGAC_v2_mRNA39292	177	19957.3	6.2361
	46	Tp57577_TGAC_v2_mRNA40071	204	22729.2	4.4203
	47	Tp57577_TGAC_v2_mRNA40237	239	27440.8	4.2901
	48	Tp57577_TGAC_v2_mRNA41280	208	23112.6	4.2711
A6	49	Tp57577_TGAC_v2_mRNA2216	305	34558.9	6.789
	50	Tp57577_TGAC_v2_mRNA22960	385	43554.1	7.9667
	51	Tp57577_TGAC_v2_mRNA32746	352	39136.4	5.0599
	52	Tp57577_TGAC_v2_mRNA36397	357	39219	7.4553
	53	Tp57577_TGAC_v2_mRNA6854	345	39573.2	9.7891
	54	Tp57577_TGAC_v2_mRNA36754	787	89679.6	5.3317
	55	Tp57577_TGAC_v2_mRNA22521	627	72405	8.583

## Sheet: Gm
Protein physical and chemical properties of DREB family in Glycine max
Group	NO.	ID Number	Protein length (aa)	Molecular weight（MW Da)	Isoelectric point （PI）
A1	1	Glyma.01G216000.1.p	227	25423.2	4.7231
	2	Glyma.05G049900.1.p	255	28294.5	4.9157
	3	Glyma.09G147200.1.p	328	37111.1	8.7841
	4	Glyma.10G067000.1.p	186	20804.3	8.0854
	5	Glyma.10G239400.1.p	206	22566.2	6.9385
	6	Glyma.11G188200.1.p	237	25969.1	5.3365
	7	Glyma.12G086200.1.p	230	25371.6	6.354
	8	Glyma.12G182200.1.p	222	24977.5	9.975
	9	Glyma.12G182400.1.p	253	28071.7	8.4636
	10	Glyma.13G152000.1.p	196	21800.3	7.0456
	11	Glyma.13G318500.1.p	244	26848.3	7.8741
	12	Glyma.16G199000.1.p	232	26248.6	7.5953
	13	Glyma.17G131900.1.p	256	28260.6	6.7772
	14	Glyma.20G155100.1.p	208	22789.3	5.4233
A2	15	Glyma.02G181600.1.p	310	35051.1	5.8148
	16	Glyma.02G261700.1.p	393	42737	4.5904
	17	Glyma.03G138900.1.p	285	32081.8	5.6734
	18	Glyma.04G028100.1.p	246	26848.2	5.0999
	19	Glyma.06G028300.1.p	250	27269.5	4.9044
	20	Glyma.06G301300.1.p	215	23283.9	8.3179
	21	Glyma.07G156200.1.p	353	38835.1	5.7643
	22	Glyma.10G099800.1.p	320	36046.1	5.1188
	23	Glyma.12G103100.1.p	212	23148.9	7.3841
	24	Glyma.12G197700.1.p	198	20952.4	8.9136
	25	Glyma.13G304300.1.p	199	21059.4	8.6207
	26	Glyma.14G056200.1.p	394	43242.6	4.6156
	27	Glyma.14G070000.1.p	284	30766.8	6.5092
	28	Glyma.14G161900.1.p	260	29074.3	4.4837
	29	Glyma.17G254600.1.p	288	31707.8	6.2722
	30	Glyma.18G206600.1.p	528	58439.1	6.1214
	31	Glyma.19G035500.1.p	274	30714.4	6.6317
	32	Glyma.19G142000.1.p	283	31741.4	5.9311
A3	33	Glyma.02G264700.1.p	339	37060.4	8.6164
	34	Glyma.14G057900.1.p	324	35573.9	9.0473
A4	35	Glyma.01G074200.1.p	264	28908.4	5.1488
	36	Glyma.01G147600.1.p	215	22896.4	9.016
	37	Glyma.01G216200.1.p	184	19941.5	6.0033
	38	Glyma.01G231000.1.p	204	22790.8	5.0701
	39	Glyma.01G231200.1.p	185	20338.7	6.805
	40	Glyma.03G116700.1.p	288	32179	5.7898
	41	Glyma.03G191800.1.p	189	20148.4	4.8129
	42	Glyma.03G258200.1.p	185	20189.6	4.9002
	43	Glyma.04G084000.1.p	189	20817.6	6.5288
	44	Glyma.05G049800.1.p	183	19693.1	4.654
	45	Glyma.05G062100.1.p	231	25121.7	5.348
	46	Glyma.05G228100.1.p	224	24113.5	4.4607
	47	Glyma.06G085700.1.p	195	21411.2	6.131
	48	Glyma.07G017300.1.p	208	22850.7	4.798
	49	Glyma.07G055000.1.p	192	20925.7	7.0177
	50	Glyma.07G110000.1.p	267	29460	5.3564
	51	Glyma.08G035000.1.p	243	25893.5	4.9685
	52	Glyma.08G202300.1.p	252	27503.8	4.6757
	53	Glyma.09G194800.1.p	230	24717.4	5.0638
	54	Glyma.09G233800.1.p	202	22639.8	10.0666
	55	Glyma.10G066900.1.p	205	21833.4	4.9598
	56	Glyma.10G239300.1.p	206	21991.2	4.2848
	57	Glyma.11G014200.1.p	184	20262.7	6.5153
	58	Glyma.11G035100.1.p	198	21978.6	5.9678
	59	Glyma.13G151900.1.p	204	21649.3	4.7786
	60	Glyma.13G355700.1.p	212	23445.3	5.6082
	61	Glyma.14G146100.1.p	245	26758.8	5.1212
	62	Glyma.15G018400.1.p	216	23937.9	6.3993
	63	Glyma.15G025100.1.p	189	20118.4	4.8129
	64	Glyma.16G023800.1.p	195	21280.9	6.6709
	65	Glyma.17G131800.1.p	177	19127.4	4.6364
	66	Glyma.17G143900.1.p	233	25378.1	5.3396
	67	Glyma.17G194100.1.p	238	25998	5.3396
	68	Glyma.19G192400.1.p	189	20155.4	4.6653
	69	Glyma.19G256800.1.p	186	20293.7	5.084
	70	Glyma.20G155200.1.p	207	22030.4	4.4067
A5	71	Glyma.01G188600.1.p	169	18554	9.7364
	72	Glyma.01G232000.1.p	179	19557.7	5.7555
	73	Glyma.04G041200.1.p	170	18910	9.8867
	74	Glyma.04G057700.1.p	287	31813.7	4.9935
	75	Glyma.04G251400.1.p	323	35942.7	9.0533
	76	Glyma.05G092800.1.p	151	16479.4	9.0091
	77	Glyma.06G042100.1.p	160	17950	9.8681
	78	Glyma.06G058400.1.p	286	31525.3	4.5529
	79	Glyma.06G111300.1.p	232	25028	6.7653
	80	Glyma.09G072000.1.p	215	23875.2	4.2991
	81	Glyma.11G014800.1.p	180	19402.4	5.0279
	82	Glyma.11G053600.1.p	178	19365.9	9.8252
	83	Glyma.13G081600.1.p	265	28678.8	5.0421
	84	Glyma.13G112400.1.p	200	21987.4	4.893
	85	Glyma.14G084700.1.p	175	19823.3	10.2475
	86	Glyma.14G106200.1.p	250	28460.3	4.2776
	87	Glyma.14G147500.1.p	246	26734.8	4.7293
	88	Glyma.15G180000.1.p	214	23508	4.796
	89	Glyma.17G047300.1.p	199	21809	4.6568
	90	Glyma.17G169800.1.p	148	16435.5	9.0428
	91	Glyma.17G219700.1.p	257	29354.3	4.3724
	92	Glyma.17G240100.1.p	175	19785.3	10.3462
A6	93	Glyma.01G225000.1.p	315	34994.1	9.0718
	94	Glyma.04G103900.1.p	315	34794.9	7.195
	95	Glyma.05G179900.1.p	313	34944.1	5.0948
	96	Glyma.06G105000.1.p	303	33705.8	8.2052
	97	Glyma.08G137600.1.p	313	35216.3	4.9036
	98	Glyma.10G193400.1.p	388	42198.2	9.011
	99	Glyma.11G018100.1.p	326	35814.1	8.8961
	100	Glyma.11G239200.1.p	319	35517.7	7.4621
	101	Glyma.13G088100.1.p	312	34052.2	6.3679
	102	Glyma.14G171500.1.p	313	34546.6	6.7258
	103	Glyma.18G018200.1.p	310	34588.6	6.4026
	104	Glyma.20G197000.1.p	409	44668.2	9.6195
	105	Glyma.12G203100.1.p	423	47873.4	6.2297
	106	Glyma.13G298600.1.p	420	47139.5	6.305

## Sheet: Cc
Protein physical and chemical properties of DREB family in Cajanus cajan
Group	NO.	ID Number	Protein length (aa)	Molecular weight（MW Da)	Isoelectric point （PI）
A1	1	C.cajan_07410	206	22792.4	5.6775
	2	C.cajan_13168	213	23894.7	6.6031
	3	C.cajan_41905	218	24651.8	6.8835
	4	C.cajan_42047	234	26584.2	8.8799
	5	C.cajan_42051	194	21687.5	7.3877
A2	6	C.cajan_05569	345	38012.7	4.8574
	7	C.cajan_09497	281	31753.4	5.9294
	8	C.cajan_17676	394	44374.3	5.4163
	9	C.cajan_18696	234	25892.4	4.9401
	10	C.cajan_18697	185	20700.4	9.7656
	11	C.cajan_24232	291	32763.6	6.3508
	12	C.cajan_26554	201	21828.4	9.3955
	13	C.cajan_33750	193	20584	9.487
	14	C.cajan_39702	246	27271	4.1833
A3	15	C.cajan_05548	315	34683.7	9.2599
A4	16	C.cajan_00417	210	23529.3	6.4004
	17	C.cajan_01593	219	24133.8	5.966
	18	C.cajan_01764	172	18993.4	5.6053
	19	C.cajan_04538	280	31037.7	5.3769
	20	C.cajan_06289	178	19047.4	4.6566
	21	C.cajan_07408	207	22153.7	4.4962
	22	C.cajan_10033	193	20691	4.7919
	23	C.cajan_10909	171	19195.8	7.2512
	24	C.cajan_13064	171	19117.5	7.2736
	25	C.cajan_13170	165	17694.9	6.4
	26	C.cajan_15696	248	26697.8	4.8812
	27	C.cajan_24044	177	19796.2	5.6341
	28	C.cajan_24047	207	23451.5	6.4008
	29	C.cajan_25793	182	19910.1	4.3191
	30	C.cajan_29134	176	19456.7	10.636
	31	C.cajan_35234	158	18070.7	8.2102
	32	C.cajan_40070	223	24292.9	5.3228
	33	C.cajan_41603	257	28254.5	4.9536
A5	34	C.cajan_04000	190	20842.8	4.6259
	35	C.cajan_12740	164	17902.3	9.5155
	36	C.cajan_24034	178	20122.3	5.6618
	37	C.cajan_32981	185	20051.1	4.1671
	38	C.cajan_33428	158	17931.1	10.1045
	39	C.cajan_35277	152	17020	9.9377
	40	C.cajan_35976	234	25330.2	5.2758
	41	C.cajan_38204	186	21539.6	4.3895
	42	C.cajan_38887	141	15551.8	10.1056
	43	C.cajan_41951	210	23521.9	4.2991
A6	44	C.cajan_05010	264	29087	9.3335
	45	C.cajan_13296	284	31623.5	9.7827
	46	C.cajan_22472	283	31079	8.2436
	47	C.cajan_23984	410	46481	6.5873
	48	C.cajan_25702	331	36748.2	7.394
	49	C.cajan_27514	386	44054.2	6.5563
	50	C.cajan_46120	248	27694.7	9.9486
